# Supplementary material for: TP53 mutation and MET amplification in circulating tumor DNA analysis predict disease progression in patients with advanced gastric cancer
Source: PeerJ. 2021 Apr 16;9:e11146. doi: 10.7717/peerj.11146 (PMC8054733; doi:10.7717/peerj.11146)
Supplement: Supplemental Information 1 [file peerj-09-11146-s001.xlsx]

## Sheet: Sheet1
Patient ID	Sex	Age	Primary tumor site	Pathology	Lauren classification	Liver metastasis	Peritoneal metastasis	Surgical approach	Primary stomach tumor resected	Tumor burden	chemotherapy
P01	Male	56	Stomach	adenocarcinoma	Others	Yes	No	Radical surgery	Yes	Yes	Yes
P02	Male	63.1589	Stomach	adenocarcinoma	Others	Yes	No	Radical surgery	Yes	Yes	Yes
P03	Male	60.3726	Gastroesophageal junction	signet-ring cell carcinoma	Others	No	No	Radical surgery	Yes	Yes	Yes
P04	Male	60.8548	Stomach	adenocarcinoma	Others	Yes	No	Radical surgery	Yes	Yes	Yes
P05	Male	66.4959	Gastroesophageal junction	adenocarcinoma	Others	Yes	No	others	No	Yes	Yes
P06	Male	54.6712	Stomach	adenocarcinoma	Diffuse	Yes	No	others	No	Yes	No
P07	Male	65.5973	Gastroesophageal junction	adenocarcinoma	Others	Yes	No	others	No	Yes	No
P08	Male	80	Stomach	adenocarcinoma	Diffuse	No	No	others	No	Yes	Yes
P09	Male	65.9726	Stomach	adenocarcinoma	Others	No	No	others	No	Yes	No
P10	Male	79.6767	Stomach	adenocarcinoma	Others	No	No	Radical surgery	Yes	Yes	No
P11	Male	70.6849	Stomach	adenocarcinoma	Intestinal	No	No	Radical surgery	Yes	Yes	No
P12	Male	57.7479	Stomach	adenocarcinoma	Others	No	No	Radical surgery	Yes	Yes	No
P13	Male	62.5836	Gastroesophageal junction	adenocarcinoma	Others	No	No	Radical surgery	Yes	Yes	No
P14	Female	86.2356	Stomach	adenocarcinoma	Others	No	No	others	No	Yes	No
P15	Male	63.5479	Stomach	adenocarcinoma	Others	No	No	Radical surgery	Yes	Yes	Yes
P16	Male	44.1973	Stomach	adenocarcinoma	Diffuse	No	Yes	Radical surgery	Yes	Yes	Yes
P17	Female	34.7589	Stomach	adenocarcinoma	Diffuse	No	Yes	Palliative resection	Yes	Yes	Yes
P18	Male	60.8164	Stomach	adenocarcinoma	Others	No	No	others	No	Yes	No
P19	Female	33.5836	Stomach	signet-ring cell carcinoma	Others	No	No	Radical surgery	Yes	Yes	No
P20	Male	72.6192	Stomach	adenocarcinoma	Others	Yes	Yes	Radical surgery	Yes	Yes	Yes
P21	Male	69.4959	Gastroesophageal junction	adenocarcinoma	Others	No	No	Palliative resection	Yes	No	No
P22	Male	51.537	Stomach	signet-ring cell carcinoma	Diffuse	No	No	Palliative resection	Yes	No	No
P23	Male	48.3644	Stomach	signet-ring cell carcinoma	Others	No	Yes	Palliative resection	Yes	No	No
