# Supplementary material for: TP53 mutation and MET amplification in circulating tumor DNA analysis predict disease progression in patients with advanced gastric cancer
Source: PeerJ. 2021 Apr 16;9:e11146. doi: 10.7717/peerj.11146 (PMC8054733; doi:10.7717/peerj.11146)
Supplement: Supplemental Information 2 [file peerj-09-11146-s002.xlsx]

## Sheet: pane 1
The genes by pan-cancel panel sequencing
ABCC5
ABCG2
ACTN2
ADAMTS12
ADAMTS16
ALK
APC
ARFGEF1
ASTN1
ASTN2
AVPR1A
BCHE
BPIFB4
BRAF
BRCA1
BRCA2
C6
C6orf118
CA10
CACNA1E
CDH12
CDH18
CDH8
CDH9
CDKN2A
CHRM2
CNTN5
CNTNAP2
CPXCR1
CPZ
CRMP1
CSMD1
CSMD3
CTNNB1
CTNND2
CYBB
DCAF12L1
DCAF12L2
DCAF4L2
DCLK1
DCSTAMP
DDI1
DLGAP2
DMD
DNTTIP1
DOCK3
DPYD
DSC3
DSCAM
EGFLAM
EGFR
EPHA5
EPHA6
ERBB2
EYS
FAM135B
FAM151A
FAM5B
FAM5C
FAM71B
FAT1
FBN2
FBXL7
FBXW7
FCRL5
FOXG1
FRYL
GBA3
GBP7
GJA8
GPR139
GRIA2
GRIK3
GRIN2B
GRIN3B
GRM1
GRM5
GRM8
GSX1
HCN1
HCRTR2
HEBP1
HECW1
HS3ST4
HS3ST5
HTR1A
HTR1E
HTR2C
IFI16
IL7R
INSL3
ITGA10
ITSN1
KCNA5
KCNB2
KCNC2
KCNJ3
KCTD8
KEAP1
KIAA1211
KIF17
KIF19
KIT
KLHL31
KPRP
KRAS
LPPR4
LRFN5
LRP1B
LRRC7
LRRTM1
LRRTM4
LTBP4
MAP2
MAP7D3
MET
MKRN3
MMP16
MTX1
MYH7
MYT1L
NAV3
NEUROD4
NFE2L2
NLGN4X
NLRP3
NMUR1
NOL4
NPAP1
NRAS
NR0B1
NRXN1
NXPH4
NYAP2
OPRD1
PIK3CG
P2RY10
PAX6
PCDH15
PDGFRA
PDYN
PDZRN3
PGK2
PHACTR1
PIK3CA
PKHD1L1
POLE
POM121L12
PREX1
PTPLA
RALYL
RET
RFX5
RIN3
RNASE3
ROBO2
ROS1
SEMA5B
SLC18A3
SLC39A12
SLC6A5
SLC8A1
SLITRK1
SLITRK4
SLITRK5
SLPI
SMAD4
SOX9
SPTA1
ST6GALNAC3
STK11
SV2A
TBXT
THSD7A
TIAM1
TMEM200A
TNFRSF21
TNN
TNR
TP53
TRHDE
TRIM58
TRPS1
UGT1A1
UGT3A2
USH2A
USP29
VPS13B
WBSCR17
WIPF1
WSCD2
ZC3H12A
ZFPM2
ZIC1
ZIC4
ZNF521
ZSCAN1
