# Supplementary material for: TP53 mutation and MET amplification in circulating tumor DNA analysis predict disease progression in patients with advanced gastric cancer
Source: PeerJ. 2021 Apr 16;9:e11146. doi: 10.7717/peerj.11146 (PMC8054733; doi:10.7717/peerj.11146)
Supplement: Supplemental Information 3 [file peerj-09-11146-s003.xlsx]

## Sheet: Sheet1
Patient	Sample ID	Type	Total cfDNA (ng)	cfDNA concentration (ng/ml)	Library concentration (nM)	Unique Depth	On-target rate
P01	P01_01	Plasma	445.2	120.3	43.9	8099	0.7236
P02	P02_01	Plasma	57.9	12.3	48.67	6913	0.7352
P03	P03_01	Plasma	39	7.8	29.2	5142	0.7589
P03	P03_02	Plasma	24.96	4.7	29.3	4352	0.7145
P04	P04_01	Plasma	19.8	4	28.48	3398	0.7365
P05	P05_01	Plasma	64.2	12.8	35.4	6909	0.7606
P06	P06_01	Plasma	29.16	5.8	29.6	4580	0.7571
P07	P07_01	Plasma	52.8	13.9	29.2	7223	0.8003
P08	P08_01	Plasma	25.44	5.7	27.2	3776	0.7545
P09	P09_01	Plasma	35.82	7.5	39.8	4772	0.7198
P09	P09_02	Plasma	20.34	5.8	37.6	3372	0.6971
P10	P10_01	Plasma	39.48	8.1	42.46	5965	0.7104
P11	P11_01	Plasma	12.78	3.1	18.7	2784	0.7746
P11	P11_02	Plasma	13.14	2.6	23.6	2554	0.727
P12	P12_01	Plasma	36.6	7.5	42	5317	0.7349
P13	P13_01	Plasma	28.62	5.7	34.24	4082	0.7292
P14	P14_01	Plasma	25.68	6.3	25.11	4687	0.7598
P15	P15_01	Plasma	39.66	9	41.32	6059	0.7263
P16	P16_01	Plasma	61.2	14.6	50.81	7290	0.7205
P16	P16_02	Plasma	32.94	7.7	45	4855	0.7004
P17	P17_01	Plasma	59.88	14.3	41.24	7024	0.7454
P17	P17_02	Plasma	32.4	6.5	32.8	4876	0.6723
P18	P18_01	Plasma	28.26	7.6	36.5	4038	0.7055
P19	P19_01	Plasma	18.06	3.8	47.6	3107	0.7165
P20	P20_01	Plasma	46.32	10.1	49.3	6116	0.6719
P21	P21_01	Plasma	38.46	8	24.15	5797	0.7903
P22	P22_01	Plasma	23.64	4.7	26.14	3459	0.766
P23	P23_01	Plasma	30.06	7.2	23.56	2491	0.737

## Sheet: Sheet2
Sample ID	Cluster	Gene	cHGVs	AF	Mutant molecules/ml
P01_01	2	TP53	p.Ala276Pro	0.0036	9.37
P01_01	2	TP53	p.Cys176Trp	0.0009	2.29
P01_02	2	TP53	p.Ala276Pro	0.0094	14.6
P01_02	2	TP53	p.Cys242Arg	0.002	3.17
P02_01	2	BRCA2	p.Ser1259Arg	0.0031	12.7
P02_01	2	TP53	p.Lys164*	0.6995	2840
P02_01	2	SMAD4	p.Arg361Cys	0.469	1910
P02_01	2	HTR1E	p.Pro168Pro	0.0013	5.24
P02_01	2	CHRM2	p.Thr340Pro	0.6952	2830
P02_01	2	CSMD3	p.Phe2893Leu	0.0005	2.04
P02_01	2	EGFR	CNV
P02_01	2	ERBB2	CNV
P03_01	1	KPRP	p.Gly364Gly	0.2619	10400
P03_01	1	GRM5	p.Ala637Val	0.3434	13600
P03_01	1	KRAS	p.Gln61His	0.0027	105
P03_01	2	TP53	p.Arg175His	0.4119	16400
P03_01	2	FBXL7	p.Pro151Leu	0.003	121
P03_01	2	ASTN2	p.Leu221Val	0.0025	99.6
P03_01	2	EGFR	CNV
P03_01	2	ERBB2	CNV
P03_01	2	MET	CNV
P04_01	2	EGFR	p.Thr354Met	0.0083	10.9
P05_01	2	LRRC7	p.Pro887Pro	0.0009	3.92
P05_01		TP53	p.Tyr220Cys	0.0223	94.4
P05_01		CSMD3	p.Arg1158Cys	0.0023	9.59
P06_01	2	TP53	p.Arg282Gly	0.0021	4.08
P07_01	2	MET	CNV
P07_01		EGFR	CNV
P08_01	2	ALK	p.Arg1212His	0.41	764
P09_01	2	APC	p.Arg302*	0.001	2.53
P09_02		No
P10_01	2	No
P11_01	1	No
P11_02	1	No
P12_01	1	No
P13_01	1	No
P14_01	1	No
P15_01	1	GRIK3	p.Val746Ile	0.4603	1370
P15_01	1	TP53	p.Met237Ile	0.0007	2.19
P15_01	1	TP53	p.Tyr220Cys	0.0011	3.24
P15_01	1	TP53	p.Tyr205His	0.0041	12.3
P15_01	1	ERBB2	p.Ser310Phe	0.0346	103
P16_01	1	No
P16_02	1	TP53	p.Cys242Ser	0.0026	6.6
P17_01	1	No
P17_02	1	TP53	p.Arg248Gln	0.0017	2.99
P18_01	1	No
P19_01	1	POM121L12	p.Arg157Lys	0.4272	442
P20_01	1	KRAS	p.Gly13Asp	0.0039	12.9
P20_01	1	DCLK1	p.Arg23*	0.0022	7.2
P20_01	1	MKRN3	p.Arg328His	0.0033	10.9
P20_01	1	ERBB2	p.Val842Ile	0.0013	4.39
P20_01	1	PIK3CA	p.His1047Arg	0.0034	11.2
P20_01	1	DCAF4L2	p.Leu372Leu	0.0025	8.3
P21_01	1	ZNF521	p.Thr1113Met	0.4579	1210
P22_01	1	KCNJ3	p.Arg499Leu	0.0009	1.44
P23_01		No
