# Supplementary material for: TP53 mutation and MET amplification in circulating tumor DNA analysis predict disease progression in patients with advanced gastric cancer
Source: PeerJ. 2021 Apr 16;9:e11146. doi: 10.7717/peerj.11146 (PMC8054733; doi:10.7717/peerj.11146)
Supplement: Supplemental Information 4 [file peerj-09-11146-s004.txt]

Object IDs and corresponding URLs:

16376921: https://www.ncbi.nlm.nih.gov/sra/16376921
16376922: https://www.ncbi.nlm.nih.gov/sra/16376922
16376923: https://www.ncbi.nlm.nih.gov/sra/16376923
16376924: https://www.ncbi.nlm.nih.gov/sra/16376924
16376925: https://www.ncbi.nlm.nih.gov/sra/16376925
16376926: https://www.ncbi.nlm.nih.gov/sra/16376926
16376927: https://www.ncbi.nlm.nih.gov/sra/16376927
16376928: https://www.ncbi.nlm.nih.gov/sra/16376928
16376929: https://www.ncbi.nlm.nih.gov/sra/16376929
16376930: https://www.ncbi.nlm.nih.gov/sra/16376930
16376931: https://www.ncbi.nlm.nih.gov/sra/16376931
16376932: https://www.ncbi.nlm.nih.gov/sra/16376932
16376933: https://www.ncbi.nlm.nih.gov/sra/16376933
16376934: https://www.ncbi.nlm.nih.gov/sra/16376934
16376935: https://www.ncbi.nlm.nih.gov/sra/16376935
16376936: https://www.ncbi.nlm.nih.gov/sra/16376936
16376937: https://www.ncbi.nlm.nih.gov/sra/16376937
16376938: https://www.ncbi.nlm.nih.gov/sra/16376938
16376939: https://www.ncbi.nlm.nih.gov/sra/16376939
16376940: https://www.ncbi.nlm.nih.gov/sra/16376940
16376921: https://www.ncbi.nlm.nih.gov/sra/16376921
16376922: https://www.ncbi.nlm.nih.gov/sra/16376922
16376923: https://www.ncbi.nlm.nih.gov/sra/16376923
16376924: https://www.ncbi.nlm.nih.gov/sra/16376924
16376925: https://www.ncbi.nlm.nih.gov/sra/16376925
16376926: https://www.ncbi.nlm.nih.gov/sra/16376926
16376927: https://www.ncbi.nlm.nih.gov/sra/16376927
16376928: https://www.ncbi.nlm.nih.gov/sra/16376928
16376929: https://www.ncbi.nlm.nih.gov/sra/16376929
16376930: https://www.ncbi.nlm.nih.gov/sra/16376930
16376931: https://www.ncbi.nlm.nih.gov/sra/16376931
16376932: https://www.ncbi.nlm.nih.gov/sra/16376932
16376933: https://www.ncbi.nlm.nih.gov/sra/16376933
16376934: https://www.ncbi.nlm.nih.gov/sra/16376934
16376935: https://www.ncbi.nlm.nih.gov/sra/16376935
16376936: https://www.ncbi.nlm.nih.gov/sra/16376936
16376937: https://www.ncbi.nlm.nih.gov/sra/16376937
16376938: https://www.ncbi.nlm.nih.gov/sra/16376938
16376939: https://www.ncbi.nlm.nih.gov/sra/16376939
16376940: https://www.ncbi.nlm.nih.gov/sra/16376940
