# Supplementary material for: TP53 mutation and MET amplification in circulating tumor DNA analysis predict disease progression in patients with advanced gastric cancer
Source: PeerJ. 2021 Apr 16;9:e11146. doi: 10.7717/peerj.11146 (PMC8054733; doi:10.7717/peerj.11146)
Supplement: Data S1 [file peerj-09-11146-s005.zip]

Archive with 141 entries (112 files):
- Sequencing Data/
- Sequencing Data/╢í╨▐░∩ 4/
- Sequencing Data/╢í╨▐░∩ 4/indel-DefaultFilterSet-4.vcf
- Sequencing Data/╢í╨▐░∩ 4/indel-Unfiltered-4.vcf
- Sequencing Data/╢í╨▐░∩ 4/snv-DefaultFilterSet-4.vcf
- Sequencing Data/╢í╨▐░∩ 4/snv-Unfiltered-4.vcf
- Sequencing Data/╡Ñ└┘ B180496/
- Sequencing Data/╡Ñ└┘ B180496/indel-DefaultFilterSet-B180496D1L1.vcf
- Sequencing Data/╡Ñ└┘ B180496/indel-Unfiltered-B180496D1L1.vcf
- Sequencing Data/╡Ñ└┘ B180496/snv-Unfiltered-B180496D1L1.vcf
- Sequencing Data/╡Ñ└┘ B180496/snv-loci-of-interest-B180496D1L1.vcf
- Sequencing Data/╬Γ╟█╣· 5/
- Sequencing Data/╬Γ╟█╣· 5/indel-DefaultFilterSet-5.vcf
- Sequencing Data/╬Γ╟█╣· 5/indel-Unfiltered-5.vcf
- Sequencing Data/╬Γ╟█╣· 5/snv-DefaultFilterSet-5.vcf
- Sequencing Data/╬Γ╟█╣· 5/snv-Unfiltered-5.vcf
- Sequencing Data/╬Γ╟█╣· B180541/
- Sequencing Data/╬Γ╟█╣· B180541/indel-DefaultFilterSet-B180541D1L1.vcf
- Sequencing Data/╬Γ╟█╣· B180541/indel-Unfiltered-B180541D1L1.vcf
- Sequencing Data/╬Γ╟█╣· B180541/snv-DefaultFilterSet-B180541D1L1.vcf
- Sequencing Data/╬Γ╟█╣· B180541/snv-Unfiltered-B180541D1L1.vcf
- Sequencing Data/╬Γ│┬╟σ 15/
- Sequencing Data/╬Γ│┬╟σ 15/indel-DefaultFilterSet-15.vcf
- Sequencing Data/╬Γ│┬╟σ 15/indel-Unfiltered-15.vcf
- Sequencing Data/╬Γ│┬╟σ 15/snv-DefaultFilterSet-15.vcf
- Sequencing Data/╬Γ│┬╟σ 15/snv-Unfiltered-15.vcf
- Sequencing Data/╜¬└ñ╘¬ W16/
- Sequencing Data/╜¬└ñ╘¬ W16/indel-DefaultFilterSet-W16.vcf
- Sequencing Data/╜¬└ñ╘¬ W16/indel-Unfiltered-W16.vcf
- Sequencing Data/╜¬└ñ╘¬ W16/snv-DefaultFilterSet-W16.vcf
- Sequencing Data/╜¬└ñ╘¬ W16/snv-Unfiltered-W16.vcf
- Sequencing Data/╦∩└÷╗¬ B180480/
- Sequencing Data/╦∩└÷╗¬ B180480/indel-DefaultFilterSet-B180480D1L1.vcf
- Sequencing Data/╦∩└÷╗¬ B180480/indel-Unfiltered-B180480D1L1.vcf
- Sequencing Data/╦∩└÷╗¬ B180480/snv-DefaultFilterSet-B180480D1L1.vcf
- Sequencing Data/╦∩└÷╗¬ B180480/snv-Unfiltered-B180480D1L1.vcf
- Sequencing Data/╦∩└÷╗¬ W28/
- Sequencing Data/╦∩└÷╗¬ W28/indel-DefaultFilterSet-W28.vcf
- Sequencing Data/╦∩└÷╗¬ W28/indel-Unfiltered-W28.vcf
- Sequencing Data/╦∩└÷╗¬ W28/snv-DefaultFilterSet-W28.vcf
- Sequencing Data/╦∩└÷╗¬ W28/snv-Unfiltered-W28.vcf
- Sequencing Data/╒┼╢1⁄2│╔ W27/
- Sequencing Data/╒┼╢1⁄2│╔ W27/indel-DefaultFilterSet-W27.vcf
- Sequencing Data/╒┼╢1⁄2│╔ W27/indel-Unfiltered-W27.vcf
- Sequencing Data/╒┼╢1⁄2│╔ W27/snv-DefaultFilterSet-W27.vcf
- Sequencing Data/╒┼╢1⁄2│╔ W27/snv-Unfiltered-W27.vcf
- Sequencing Data/╒┼╧╔╕∙ B180536/
- Sequencing Data/╒┼╧╔╕∙ B180536/indel-DefaultFilterSet-B180536D1L1.vcf
- Sequencing Data/╒┼╧╔╕∙ B180536/indel-Unfiltered-B180536D1L1.vcf
- Sequencing Data/╒┼╧╔╕∙ B180536/snv-DefaultFilterSet-B180536D1L1.vcf
- Sequencing Data/╒┼╧╔╕∙ B180536/snv-Unfiltered-B180536D1L1.vcf
- Sequencing Data/╒┼╧╔╕∙ W10/
- Sequencing Data/╒┼╧╔╕∙ W10/indel-DefaultFilterSet-W12.vcf
- Sequencing Data/╒┼╧╔╕∙ W10/indel-Unfiltered-W12.vcf
- Sequencing Data/╒┼╧╔╕∙ W10/snv-DefaultFilterSet-W12.vcf
- Sequencing Data/╒┼╧╔╕∙ W10/snv-Unfiltered-W12.vcf
- Sequencing Data/╒┼╓╛├≈ 2/
- Sequencing Data/╒┼╓╛├≈ 2/indel-DefaultFilterSet-2.vcf
- Sequencing Data/╒┼╓╛├≈ 2/indel-Unfiltered-2.vcf
- Sequencing Data/╒┼╓╛├≈ 2/snv-DefaultFilterSet-2.vcf
- Sequencing Data/╒┼╓╛├≈ 2/snv-Unfiltered-2.vcf
- Sequencing Data/┼φ├╖╒Σ 23/
- Sequencing Data/┼φ├╖╒Σ 23/indel-DefaultFilterSet-23.vcf
- Sequencing Data/┼φ├╖╒Σ 23/indel-Unfiltered-23.vcf
- Sequencing Data/┼φ├╖╒Σ 23/snv-DefaultFilterSet-23.vcf
- Sequencing Data/┼φ├╖╒Σ 23/snv-Unfiltered-23.vcf
- Sequencing Data/╨∞╫╘╬─ B180555/
- Sequencing Data/╨∞╫╘╬─ B180555/indel-DefaultFilterSet-B180555D1L1.vcf
- Sequencing Data/╨∞╫╘╬─ B180555/indel-Unfiltered-B180555D1L1.vcf
- Sequencing Data/╨∞╫╘╬─ B180555/snv-DefaultFilterSet-B180555D1L1.vcf
- Sequencing Data/╨∞╫╘╬─ B180555/snv-Unfiltered-B180555D1L1.vcf
- Sequencing Data/╨∞╫╘╬─ W26/
- Sequencing Data/╨∞╫╘╬─ W26/indel-DefaultFilterSet-W26.vcf
- Sequencing Data/╨∞╫╘╬─ W26/indel-Unfiltered-W26.vcf
- Sequencing Data/╨∞╫╘╬─ W26/snv-DefaultFilterSet-W26.vcf
- Sequencing Data/╨∞╫╘╬─ W26/snv-Unfiltered-W26.vcf
- Sequencing Data/╓∞░ó┤≤ W13/
- Sequencing Data/╓∞░ó┤≤ W13/indel-DefaultFilterSet-W13.vcf
- Sequencing Data/╓∞░ó┤≤ W13/indel-Unfiltered-W13.vcf
- Sequencing Data/╓∞░ó┤≤ W13/snv-DefaultFilterSet-W13.vcf
- Sequencing Data/╓∞░ó┤≤ W13/snv-Unfiltered-W13.vcf
- Sequencing Data/╔≥╚╩╗¬ W8/
- Sequencing Data/╔≥╚╩╗¬ W8/indel-DefaultFilterSet-W8.vcf
- Sequencing Data/╔≥╚╩╗¬ W8/indel-Unfiltered-W8.vcf
- Sequencing Data/╔≥╚╩╗¬ W8/snv-DefaultFilterSet-W8.vcf
- Sequencing Data/╔≥╚╩╗¬ W8/snv-Unfiltered-W8.vcf
- Sequencing Data/╔≥╓╥ W18/
- Sequencing Data/╔≥╓╥ W18/indel-DefaultFilterSet-W18.vcf
- Sequencing Data/╔≥╓╥ W18/indel-Unfiltered-W18.vcf
- Sequencing Data/╔≥╓╥ W18/snv-DefaultFilterSet-W18.vcf
- Sequencing Data/╔≥╓╥ W18/snv-Unfiltered-W18.vcf
- Sequencing Data/═⌡╓╛├≈ B180554/
- Sequencing Data/═⌡╓╛├≈ B180554/indel-DefaultFilterSet-B180554D1L1.vcf
- Sequencing Data/═⌡╓╛├≈ B180554/indel-Unfiltered-B180554D1L1.vcf
- Sequencing Data/═⌡╓╛├≈ B180554/snv-DefaultFilterSet-B180554D1L1.vcf
- Sequencing Data/═⌡╓╛├≈ B180554/snv-Unfiltered-B180554D1L1.vcf
- Sequencing Data/═⌡╓╛├≈ W12/
- Sequencing Data/═⌡╓╛├≈ W12/indel-DefaultFilterSet-W12.vcf
- Sequencing Data/═⌡╓╛├≈ W12/indel-Unfiltered-W12.vcf
- Sequencing Data/═⌡╓╛├≈ W12/snv-DefaultFilterSet-W12.vcf
- Sequencing Data/═⌡╓╛├≈ W12/snv-Unfiltered-W12.vcf
- Sequencing Data/╨ñ╚╩╣Γ W9/
- Sequencing Data/╨ñ╚╩╣Γ W9/indel-DefaultFilterSet-W12.vcf
- Sequencing Data/╨ñ╚╩╣Γ W9/indel-Unfiltered-W12.vcf
- Sequencing Data/╨ñ╚╩╣Γ W9/snv-DefaultFilterSet-W12.vcf
- Sequencing Data/╨ñ╚╩╣Γ W9/snv-Unfiltered-W12.vcf
- Sequencing Data/╘1⁄4╛¡┬╫ B180521/
- Sequencing Data/╘1⁄4╛¡┬╫ B180521/indel-DefaultFilterSet-B180521D1L1.vcf
- Sequencing Data/╘1⁄4╛¡┬╫ B180521/indel-Unfiltered-B180521D1L1.vcf
- Sequencing Data/╘1⁄4╛¡┬╫ B180521/snv-DefaultFilterSet-B180521D1L1.vcf
- Sequencing Data/╘1⁄4╛¡┬╫ B180521/snv-Unfiltered-B180521D1L1.vcf
- Sequencing Data/╒╘╞Σ├» 3/
- Sequencing Data/╒╘╞Σ├» 3/indel-DefaultFilterSet-3.vcf
- Sequencing Data/╒╘╞Σ├» 3/indel-Unfiltered-3.vcf
- Sequencing Data/╒╘╞Σ├» 3/snv-DefaultFilterSet-3.vcf
- Sequencing Data/╒╘╞Σ├» 3/snv-Unfiltered-3.vcf
- Sequencing Data/╒╘╫╘┴ó W11/
- Sequencing Data/╒╘╫╘┴ó W11/indel-DefaultFilterSet-W11.vcf
- Sequencing Data/╒╘╫╘┴ó W11/indel-Unfiltered-W11.vcf
- Sequencing Data/╒╘╫╘┴ó W11/snv-DefaultFilterSet-W11.vcf
- Sequencing Data/╒╘╫╘┴ó W11/snv-Unfiltered-W11.vcf
- Sequencing Data/╓ú╩ñμ╖ 22/
- Sequencing Data/╓ú╩ñμ╖ 22/indel-DefaultFilterSet-22.vcf
- Sequencing Data/╓ú╩ñμ╖ 22/indel-Unfiltered-22.vcf
- Sequencing Data/╓ú╩ñμ╖ 22/snv-DefaultFilterSet-22.vcf
- Sequencing Data/╓ú╩ñμ╖ 22/snv-Unfiltered-22.vcf
- Sequencing Data/╜≡╫μ╟░ B180556/
- Sequencing Data/╜≡╫μ╟░ B180556/indel-DefaultFilterSet-B180556D1L1.vcf
- Sequencing Data/╜≡╫μ╟░ B180556/indel-Unfiltered-B180556D1L1.vcf
- Sequencing Data/╜≡╫μ╟░ B180556/snv-DefaultFilterSet-B180556D1L1.vcf
- Sequencing Data/╜≡╫μ╟░ B180556/snv-Unfiltered-B180556D1L1.vcf
- Sequencing Data/┬φ╙╨╘╞ W14/
- Sequencing Data/┬φ╙╨╘╞ W14/indel-DefaultFilterSet-W14.vcf
- Sequencing Data/┬φ╙╨╘╞ W14/indel-Unfiltered-W14.vcf
- Sequencing Data/┬φ╙╨╘╞ W14/snv-DefaultFilterSet-W14.vcf
- Sequencing Data/┬φ╙╨╘╞ W14/snv-Unfiltered-W14.vcf
- Sequencing Data/╗╞╦│┐╡ 24/
- Sequencing Data/╗╞╦│┐╡ 24/indel-DefaultFilterSet-24.vcf
- Sequencing Data/╗╞╦│┐╡ 24/indel-Unfiltered-24.vcf
- Sequencing Data/╗╞╦│┐╡ 24/snv-DefaultFilterSet-24.vcf
- Sequencing Data/╗╞╦│┐╡ 24/snv-Unfiltered-24.vcf
